# Supplementary material for: Transcriptomic comparison of communally reared wild, domesticated and hybrid Atlantic salmon fry under stress and control conditions
Source: BMC Genet. 2020 May 29;21:57. doi: 10.1186/s12863-020-00858-y (PMC7257211; doi:10.1186/s12863-020-00858-y)
Supplement: Supplementary file 3 — Additional file 3. Details of the genes that formed the basis of Fig. 6. [file 12863_2020_858_MOESM3_ESM.xlsx]

## Sheet: Sheet1
ProbeName	KO	Annotation	Stress WD	Stress DW	Control WD	Control DW	Stress.WW.1	Stress.WW.2	Stress.WW.3	Stress.WW.4	Stress.WW.5	Stress.WW.6	Stress.WD.1	Stress.WD.2	Stress.WD.3	Stress.WD.4	Stress.WD.5	Stress.WD.6	Stress.DW.1	Stress.DW.2	Stress.DW.3	Stress.DW.4	Stress.DW.5	Stress.DW.6	Stress.DD.1	Stress.DD.2	Stress.DD.3	Stress.DD.4	Stress.DD.5	Stress.DD.6
Ssa#S35675019	K08202	MFS transporter, OCT family, solute carrier family 22 (organic cation transporter), member 4/5	Wild dominant	Additive	#N/A	#N/A	-0.0334239	-0.431939	-0.0428309	0.0322103	-0.302826	0.249033	0.291231	-0.0356431	-0.0710764	0.161963	-0.0883722	-0.294806	0.177948	0.126657	0.106419	0.105188	-0.0110989	-0.0224953	0.317129	0.389562	0.384906	0.434223	0.455927	0.221642
Ssa#S31963747	K01025	sulfotransferase family 1, cytosolic sulfotransferase 3	Wild dominant	Additive	#N/A	#N/A	-0.0675011	-0.179839	-0.022748	-0.159755	-0.219157	0.154234	-0.0257263	-0.00332737	-0.118017	0.371744	-0.26565	0.170072	0.203844	0.0921097	0.26289	0.112277	0.132841	-0.219549	0.439524	0.257544	0.424227	0.388339	0.555013	0.505866
Ssa#STIR21954	K10408	dynein heavy chain, axonemal	Wild dominant	Additive	#N/A	#N/A	0.168759	0.1601	0.195387	0.384315	0.218991	0.263944	0.293616	0.326398	0.171723	-0.0310917	0.397077	0.141021	0.0207682	0.0940161	-0.00363541	0.0944166	0.144607	0.397429	-0.096488	-0.0313148	-0.0629387	-0.159935	-0.0189438	-0.278552
Ssa#S30290426	K17989	L-serine/L-threonine ammonia-lyase	Wild dominant	Additive	#N/A	#N/A	0.0489359	-0.20111	-0.0979404	-0.306072	-0.148068	0.171021	0.0308867	-0.0694656	-0.0908413	0.085185	-0.154926	-0.157079	-0.0239506	0.0902309	0.293194	0.0458965	-0.10448	0.022007	0.3185	0.274692	0.275772	0.349479	0.314447	0.285723
Ssa#S35553677	K01823	isopentenyl-diphosphate delta-isomerase	Wild dominant	Additive	#N/A	#N/A	-0.0484924	-0.159507	-0.0657921	-0.239775	-0.0489197	-0.256244	-0.166141	-0.152616	0.08988	-0.0537958	-0.185468	-0.0909748	-0.0520067	0.0582561	0.199501	-0.0391664	-0.167609	-0.138672	0.164166	0.126306	0.225527	0.0237398	0.190986	0.228278
Ssa#S31964282	K01897	long-chain acyl-CoA synthetase	Wild dominant	Additive	#N/A	#N/A	-0.0300674	-0.211589	0.0996876	-0.324784	-0.0518579	-0.0299339	-0.166783	0.0281601	0.0031004	0.25527	-0.056366	0.236265	-0.00097084	0.209898	0.323349	-0.136598	0.307822	0.114491	0.410629	0.264079	0.384439	0.513077	0.606012	0.565172
Ssa#S35582199	K17963	peroxisome proliferator-activated receptor gamma coactivator-related protein 1	Wild dominant	Additive	Wild dominant	Additive	0.104543	-0.533173	-0.872512	-0.14122	-0.728482	-0.673534	-0.342372	-0.249058	-0.327503	-0.140593	-0.555499	-0.46144	-0.305883	0.0535178	0.311521	-0.160536	-0.165816	-0.494679	0.461439	0.0855889	0.528087	0.273078	0.0493226	0.34352
Ssa#STIR04684	K01493	dCMP deaminase	Wild dominant	Additive	#N/A	#N/A	-0.341728	-0.331489	-0.439584	-0.134583	-0.257315	-0.137524	-0.246434	-0.12955	-0.181693	-0.291307	-0.333129	-0.00069809	-0.266228	-0.0673742	-0.0468149	-0.0226717	-0.260048	-0.168689	0.0129814	0.100963	0.106482	0.0475607	0.0271053	-0.0367527
Ssa#STIR18932	K00252	glutaryl-CoA dehydrogenase	Wild dominant	Additive	#N/A	#N/A	-0.114769	0.11386	0.0176897	0.123363	0.0116196	0.0437126	0.0256052	-0.103842	-0.00457668	-0.031949	0.0540628	-0.067503	-0.0277414	-0.147018	-0.154413	-0.0896969	0.0161791	-0.217055	-0.338476	-0.152383	-0.225243	-0.277633	-0.375085	-0.2011
Ssa#S35688162	K00025	malate dehydrogenase	Wild dominant	Additive	#N/A	#N/A	-0.0533943	-0.00525856	-0.0166502	-0.074337	-0.0453663	-0.0205889	-0.0847502	-0.0226336	0.024972	0.0290651	-0.0568027	-0.0615768	0.0541048	0.0260773	0.0406408	-0.020813	0.0959206	0.00786209	0.0476723	0.119754	0.068552	0.142296	0.0641775	0.164727
Omy#S15341005	K17854	cytochrome P450, family 2, subfamily K	Wild dominant	Additive	#N/A	#N/A	-0.525381	-0.321635	-0.12655	-0.120746	-0.00387287	-0.253219	-0.131614	-0.20123	-0.233543	-0.28966	-0.156398	0.0407105	0.440859	-0.182389	0.130371	0.256578	0.0588627	0.0162582	0.366712	0.189633	0.217759	0.471558	0.73402	0.378749
Ssa#STIR01688	K00286	pyrroline-5-carboxylate reductase	Wild dominant	Additive	#N/A	#N/A	-0.320539	-0.320176	-0.289	0.00142193	-0.0918951	-0.174705	-0.176223	-0.170393	-0.128115	-0.165369	-0.157544	-0.141988	-0.0638771	-0.0711403	-0.0196571	-0.0631428	-0.0336895	-0.105831	0.0939713	-0.116551	-0.0350542	0.0818224	0.168025	0.128338
Ssa#S19107258	K03998	complement component 8 subunit beta	Wild dominant	Additive	#N/A	#N/A	0.193466	0.305113	0.0719528	0.222154	0.369895	0.285086	-0.144993	0.210534	0.357006	0.102002	0.122302	0.24229	-0.198406	-0.0589676	-0.0815544	0.0508595	0.0174274	0.371714	-0.213701	-0.213857	-0.139505	-0.164225	-0.176655	-0.164594
Ssa#S35708310	K07424	cytochrome P450, family 3, subfamily A	Wild dominant	Additive	#N/A	#N/A	-0.100343	-0.189231	-0.0705547	-0.262408	-0.25913	-0.195457	-0.129446	-0.121684	-0.0461569	-0.0774546	-0.180758	-0.150428	0.081665	-0.019105	0.148217	-0.210684	0.0535545	-0.125916	0.0752382	0.00199413	0.0769672	0.183305	0.124444	0.230771
Ssa#S35673953	K02726	20S proteasome subunit alpha 2	Wild dominant	Additive	#N/A	#N/A	-0.112895	-0.175202	-0.150974	-0.11424	-0.00121212	-0.0432911	-0.0535021	-0.0732946	-0.063508	-0.0575352	-0.0808773	-0.0686483	-0.0159426	-0.0442677	0.03613	-0.00595665	-0.122613	0.0290012	0.0283165	0.030036	0.0443106	0.00218487	0.0873451	0.0378914
Ssa#EG900061	K10808	ribonucleoside-diphosphate reductase subunit M2	Wild dominant	Additive	#N/A	#N/A	-0.0965033	-0.0880909	-0.133193	-0.0656204	-0.0886574	-0.128317	-0.0444851	-0.159283	-0.0120468	-0.0926027	-0.0992785	0.0343351	-0.0014534	0.109626	0.0336208	-0.0367146	0.0378838	-0.00788307	0.0948525	0.154766	0.0839796	0.0201063	0.211612	0.0974598
Ssa#STIR02823	K10090	galectin-2	Wild dominant	Additive	Wild dominant	Additive	-0.166327	-0.344255	-0.257109	-0.255786	-0.138938	-0.0678148	-0.184122	-0.178154	-0.130776	-0.102148	-0.144041	0.034585	0.0640526	0.0011282	0.154961	0.00919437	0.00548744	0.0340118	0.212991	0.132562	0.300003	0.188854	0.193048	0.237101
Ssa#S31963464	K00489	cholesterol 7alpha-monooxygenase	Wild dominant	Additive	#N/A	#N/A	-0.578788	-0.65222	-0.313897	-0.65848	-0.347744	-0.0636039	-0.248022	-0.0863276	-0.440883	0.0394578	-0.52879	-0.0830836	-0.0320926	0.356475	0.271195	0.100298	-0.0318441	-0.381941	0.0770831	0.259377	0.415812	0.398619	0.499096	0.389717
Ssa#S23659844	K01330	complement component 1, r subcomponent	Wild dominant	Additive	#N/A	#N/A	-0.035552	0.0272217	0.0867786	-0.0350847	-0.152392	0.0186672	-0.143185	-0.024107	0.00208473	0.045948	-0.0312843	-0.0258598	-0.0922766	-0.295753	-0.172738	-0.123425	0.0044632	-0.150937	-0.251278	-0.278308	-0.248616	-0.194087	-0.211486	-0.21455
Ssa#STIR02761	K17771	mitochondrial import receptor subunit TOM7	Wild dominant	Additive	Wild dominant	Domesticated dominant	0.035059	-0.020896	-0.0938587	0.0164032	-0.0409975	0.0250692	0.0259247	-0.0845499	-0.0358276	-0.0733833	-0.0147791	-0.0710802	0.0317116	0.117574	0.20609	0.0776968	-0.00488567	0.0977783	0.147723	0.164737	0.255829	0.0790491	0.179531	0.11438
Ssa#STIR03968	K13279	peroxiredoxin 1	Wild dominant	Additive	#N/A	#N/A	-0.0181332	-0.15044	-0.0711107	-0.0800886	-0.0697832	-0.0244493	-0.0396338	-0.121521	-0.0976477	0.0157232	-0.0877276	-0.0127954	0.136918	0.116361	0.247955	-0.0604086	0.0223484	0.0532885	0.249125	0.151182	0.197877	0.0926342	0.14051	0.300385
Ssa#STIR08297	K09542	crystallin, alpha B	Wild dominant	Additive	#N/A	#N/A	0.334535	0.24952	0.194739	0.545005	0.38124	0.454908	0.551211	0.403643	0.324124	0.215319	0.538125	0.341841	0.124922	0.228709	0.116323	0.204168	0.232205	0.0965309	0.103955	0.0591807	-0.0752807	-0.00923538	0.100004	-0.0838232
Ssa#S19101804	K08750	fatty acid-binding protein 1, liver	Wild dominant	Additive	Wild dominant	Additive	-0.0589209	-0.0201483	0.0483837	-0.360388	-0.247217	0.0932436	-0.224306	-0.0288086	-0.0162706	0.156049	-0.147256	0.217343	0.0207357	0.273728	0.366682	0.117593	0.332677	0.237945	0.414448	0.368588	0.394547	0.356832	0.340714	0.514834
Ssa#CO470297	K09633	transmembrane protease, serine 2	Wild dominant	Additive	Wild dominant	Domesticated dominant	-0.322454	-0.367581	-0.283828	-0.153025	-0.123503	-0.130688	-0.121657	0.0752568	-0.225605	-0.168079	-0.204883	-0.0166726	0.0761261	-0.191455	0.322423	0.0720215	0.371531	0.0531507	0.369831	0.156513	0.160953	0.436513	0.448331	0.291416
Omy#S15321898	K00157	aldehyde oxidase	Wild dominant	Additive	#N/A	#N/A	0.229498	0.0935459	0.0362911	0.420769	0.233862	0.272332	0.170277	0.159987	0.216687	0.0846233	0.168482	0.0442963	-0.124585	0.0995369	-0.117811	-0.0531054	-0.325446	-0.0669231	-0.278998	-0.406214	-0.0652399	-0.379324	-0.531493	-0.338112
Ssa#S35688234	K15013	long-chain-fatty-acid--CoA ligase ACSBG	Wild dominant	Additive	#N/A	#N/A	-0.10565	0.132088	-0.0528154	0.0324154	-0.1429	0.113145	-0.0332308	-0.0232601	0.113577	0.00776005	-0.0719576	0.0522985	0.321033	0.0932054	0.198797	0.401363	0.225792	-0.0629969	0.218534	0.323736	0.267295	0.333982	0.257494	0.416111
Ssa#S31963070	K10205	elongation of very long chain fatty acids protein 2	Wild dominant	Additive	#N/A	#N/A	-0.0378151	-0.053751	0.110678	0.0416346	-0.0177565	0.162489	-0.0176897	0.00240707	-0.0903139	0.243957	-0.0348215	0.149158	0.216947	0.253044	0.337356	0.0384264	0.411699	0.152757	0.275558	0.304107	0.345222	0.34376	0.404437	0.35314
Ssa#S18862732	K17275	plastin-1	Wild dominant	Additive	#N/A	#N/A	-0.140439	-0.0961189	-0.0979319	-0.0106926	-0.0398388	-0.0810976	-0.0249739	-0.104115	-0.191969	-0.181577	-0.0271702	0.0338535	0.207277	0.0175304	-0.0476913	0.13951	-0.00670815	0.0752821	0.128455	0.0899172	0.0781555	0.165609	0.172934	0.10381
Ssa#S35517883	K10372	troponin T, slow skeletal muscle	Wild dominant	Additive	Wild dominant	Domesticated dominant	-0.00594521	0.0425091	0.076828	0.0270109	-0.0543909	0.117946	0.00815773	0.0509481	0.0655518	0.0235558	0.0222721	0.109458	-0.109691	-0.0365248	-0.20498	-0.0925646	-0.0333414	-0.115394	-0.181953	-0.10748	-0.0536957	-0.309739	-0.172426	-0.122005
Omy#DV201800	K13646	lysyl hydroxylase/galactosyltransferase/glucosyltransferase	Wild dominant	Additive	Wild dominant	Domesticated dominant	-0.486874	-0.543461	-0.564016	-0.460927	-0.331823	-0.173728	-0.183948	-1.01032	-0.316263	-0.16375	-0.42433	-0.904474	0.559001	-0.351084	0.582884	0.299326	0.261828	0.252773	0.439232	0.305787	0.565756	0.545139	0.76371	0.342262
Ssa#S35536131	K10359	myosin VII	Wild dominant	Wild dominant	#N/A	#N/A	-0.220836	-0.424894	-0.224547	0.0603466	-0.0628395	0.155006	-0.210836	-0.0537448	-0.25021	-0.0805635	-0.288039	-0.0145383	-0.137375	-0.290482	0.0525312	0.10325	-0.0567927	-0.188348	0.107229	0.143015	0.253335	0.287995	0.301069	0.131823
Ssa#STIR05176	K01507	inorganic pyrophosphatase	Wild dominant	Wild dominant	#N/A	#N/A	0.0445032	-0.0614195	0.00819588	-0.0180912	0.155951	0.0252724	0.0874262	-0.00265408	-0.0564575	0.263309	0.121008	0.0984192	0.0511131	0.0351639	0.175006	-0.00742817	0.0750151	0.0248041	0.231837	0.266079	0.213409	0.211902	0.384618	0.353498
Ssa#STIR03409	K05995	dipeptidase E	Wild dominant	Wild dominant	#N/A	#N/A	-0.0682983	0.0371494	-0.138558	-0.243647	-0.0103893	0.120676	-0.0552082	-0.0149336	0.0689287	-0.0292921	0.0118408	0.0354462	-0.11573	-0.0218477	0.0979786	0.0026598	-0.0260477	0.0306168	0.211337	0.109315	0.199748	0.184775	0.121452	0.153199
Ssa#S48410371	K05854	tyrosine-protein kinase Lyn	Wild dominant	Wild dominant	#N/A	#N/A	0.0222063	0.0332112	-0.00661993	-0.0236912	0.24944	-0.088932	0.10032	0.0275812	-0.0897126	0.0059824	0.071209	-0.013031	0.028235	-0.0583386	0.0465794	-0.0314045	-0.0550752	0.0374241	-0.30443	-0.219428	-0.167196	-0.165015	-0.159045	-0.127409
